# Supplementary material for: The diagnostic value of SPECT/CT in predicting the occurrence of osteonecrosis following femoral neck fracture: a prospective cohort study
Source: BMC Musculoskelet Disord. 2020 Aug 3;21:517. doi: 10.1186/s12891-020-03538-1 (PMC7397520; doi:10.1186/s12891-020-03538-1)
Supplement: Supplementary file 1 — Additional file 1. [file 12891_2020_3538_MOESM1_ESM.xlsx]

## Sheet: Sheet1
Case No	Gender	Gender code (M=0, F=1)	Age (year)	BMD	Height (centimeter)	Weight (kilogram)	BMI	Diagnosis	Garden classification (1-4)	Displacement (1,2=0, 3,4=1)	Side	Side Code (Lt=1, Rt=0)	OP Date	AVN Dx	AVN detaction time (months)	Last FU	F/U period (years)	F/U period (months)	head(coronal_		head(saggital)		head(axial_		Ipsilateral_Avg (H-H)	Contralateral_Avg (H-H)	dome(coronal_		dome(saggitall)		dome(axial)		Ipsilateral_Avg (H-D)	Contralateral_Avg (H-D)	H-H ratio	D-H ratio (Ipsi)	D-H ratio (Contra)
1	M	0	55	0.859	176.5	75.5	24.2358	Femur neck fracture	3	1	Lt	1	2012-01-29	2012-08-28	6.96667	2014-02-04	1.9863	24.1667	48.2	165.37	49.93	165.38	59.83	166.35	52.6533	165.7	244.52	277.56	246.84	307.58	278.28	293.76	256.547	292.967	0.317763	0.205239	0.565593
2	F	1	66	0.626	147.5	40.6	18.6613	Femur neck fracture	1	0	Rt	0	2012-01-29			2014-04-22	2.2	26.7667	252.13	363.24	254.27	352.73	264.37	374.33	256.923	363.433	344.76	589.93	347.21	560.7	367.86	593.41	353.277	581.347	0.706934	0.727258	0.625158
3	M	0	26	1.234	170	67	23.1834	Femur neck fracture	3	1	Rt	0	2012-01-30	2013-06-30	17	2014-03-14	2.09315	25.4667	68.43	215.9	59.6	228.01	65.71	228.3	64.58	224.07	358.78	359.12	316.56	312.15	328.45	342.45	334.597	337.907	0.288214	0.193008	0.663112
4	F	1	78	0.466	143	37.2	18.1916	Femur neck fracture	1	0	Lt	1	2011-06-30			2013-07-22	2.03288	24.7333	236.36	293.35	206.58	271.5	242.78	251.77	228.573	272.207	435.52	444.69	463.14	462.97	445.69	460.55	448.117	456.07	0.839705	0.510076	0.596853
5	F	1	61	0.639	151	50	21.9289	Femur neck fracture	4	1	Rt	0	2012-02-01			2014-03-20	2.10685	25.6333	522.51	402.83	515.35	444.45	522.85	408.08	520.237	418.453	354.54	348.78	325.25	387.45	363.12	378.56	347.637	371.597	1.24324	1.4965	1.1261
6	F	1	52	0.596	156	58.3	23.9563	Femur neck fracture	3	1	Lt	1	2011-01-02			2013-01-25	2.03562	24.7667	1034.52	261.33	934.25	274.4	968.24	237.31	979.003	257.68	1059.08	735.26	989.92	734.77	1062.21	678.61	1037.07	716.213	3.7993	0.944009	0.359781
7	M	0	51	0.893	172	80	27.0416	Femur neck fracture	3	1	Lt	1	2011-08-01			2013-08-09	1.99452	24.2667	134.86	198.99	127.81	174.52	118.92	205.84	127.197	193.117	476.07	412.14	443.93	421.97	500.93	417.79	473.643	417.3	0.658652	0.268549	0.462777
8	M	0	79	0.671	172	59.3	20.0446	Femur neck fracture	1	0	Lt	1	2011-12-03			2013-12-20	2.01918	24.5667	374.02	475.32	370.41	495.77	311.94	452.35	352.123	474.48	646.76	787.48	588.32	723.64	626.92	782.96	620.667	764.693	0.742125	0.567331	0.620484
9	F	1	71	0.708	152.7	53.7	23.0301	Femur neck fracture	1	0	Rt	0	2011-03-05			2013-09-06	2.46849	30.0333	59.5	40.94	65.33	46.46	59.35	48.48	61.3933	45.2933	55.38	67.24	56.46	65.9	50.1	59.69	53.98	64.2767	1.35546	1.13733	0.704662
10	M	0	90	0.52	158	44.6	17.8657	Femur neck fracture	1	0	Rt	0	2011-01-07			2013-02-06	2.05205	24.9667	28.45	12.88	27.56	12.98	27.73	13.89	27.9133	13.25	42.31	25.7	41.53	26.03	48.24	28.76	44.0267	26.83	2.10667	0.63401	0.49385
11	F	1	62	0.3	160	51	19.9219	Femur neck fracture	1	0	Rt	0	2011-03-04			2014-03-06	2.96438	36.0667	100.15	132.12	115.52	145.56	99.52	112.35	105.063	130.01	69	74.97	68.48	70.48	69.07	71.41	68.85	72.2867	0.808117	1.52597	1.79853
12	F	1	85	0.708	157	64	25.9645	Femur neck fracture	2	0	Lt	1	2011-03-21			2014-01-08	2.7589	33.5667	48.78	29.5	56.54	32.21	48.9	25.75	51.4067	29.1533	56.38	50.21	57.45	51.15	56.54	56.45	56.79	52.6033	1.76332	0.905206	0.554211
13	M	0	74	0.882	157	49	19.8791	Femur neck fracture	1	0	Lt	1	2011-03-21			2013-09-24	2.47397	30.1	48.78	29.5	56.54	32.21	48.9	25.75	51.4067	29.1533	56.38	50.21	57.45	51.15	56.54	56.45	56.79	52.6033	1.76332	0.905206	0.554211
14	F	1	71	0.666	154	67.9	28.6305	Femur neck fracture	1	0	Rt	0	2011-03-12			2013-04-03	2.03014	24.7	396.54	528.12	324.7	522.09	313.33	542.21	344.857	530.807	709.28	735.44	732.25	683.84	730.12	671.4	723.883	696.893	0.649684	0.476398	0.761676
15	M	0	89	0.739	164	56.9	21.1556	Femur neck fracture	2	0	Lt	1	2010-03-27			2012-07-04	2.23836	27.2333	52.52	43.17	45.23	43.88	51.6	39.69	49.7833	42.2467	109.52	124.24	101.36	123.52	118.44	113.04	109.773	120.267	1.1784	0.45351	0.351275
16	F	1	63	0.552	144.4	50.2	24.0752	Femur neck fracture	1	0	Rt	0	2011-05-09			2014-03-03	2.77808	33.8	450.25	377.09	339.43	388.89	412.79	330.03	400.823	365.337	391.83	455.72	464.52	453.54	457.52	498.56	437.957	469.273	1.09713	0.915212	0.778516
17	F	1	79	1.027	160	57.9	22.6172	Femur neck fracture	1	0	Rt	0	2011-05-17			2013-08-09	2.19726	26.7333	124.99	89.89	122.98	91.51	115.53	85.45	121.167	88.95	108.1	145.45	113.15	144.25	105.28	141.15	108.843	143.617	1.36219	1.11322	0.619357
18	M	0	38	1.312	172	65	21.9713	Femur neck fracture	1	0	Lt	1	2011-06-27			2014-04-03	2.72877	33.2	208.52	190	203.02	185.3	194.03	165.5	201.857	180.267	371.34	389.5	374.49	384.4	352.66	359.6	366.163	377.833	1.11977	0.551275	0.477106
19	F	1	39	0.605	148	51.4	23.466	Femur neck fracture	1	0	Rt	0	2011-08-18			2014-03-04	2.50959	30.5333	1012.23	684.56	1211.56	780.45	1125.51	689.05	1116.43	718.02	432.45	417.76	364.56	425.56	445.97	439.86	414.327	427.727	1.55488	2.69457	1.67869
20	M	0	86	0.756	166.6	55	19.8158	Femur neck fracture	1	0	Rt	0	2011-09-16			2013-12-28	2.25205	27.4	383.06	272.34	369.15	271.06	375.8	310.97	376.003	284.79	358.55	311.97	261	318.72	278.78	298.34	299.443	309.677	1.32028	1.25567	0.919637
21	F	1	56	0.647	161	67	25.8478	Femur neck fracture	4	1	Rt	0	2011-11-03	2012-03-22	4.63333	2013-12-21	2.10411	25.6	91.02	210.36	89.53	210.15	91.23	209.47	90.5933	209.993	339.66	413.97	332.76	424.83	417.28	453.48	363.233	430.76	0.431411	0.249408	0.487495
22	F	1	63	0.688	162	59	22.4813	Femur neck fracture	3	1	Rt	0	2011-12-08	2012-06-01	5.76667	2014-02-20	2.16986	26.4	78.25	205.05	74.28	201.13	67.62	160.45	73.3833	188.877	523.41	568.55	540	601.71	533.1	537.55	532.17	569.27	0.388525	0.137895	0.331787
23	F	1	13	0.953	157	42.3	17.1609	Femur neck fracture	3	1	Rt	0	2011-12-14	2012-08-13	7.96667	2013-11-05	1.86575	22.7	63.38	235.52	78.89	245.58	69.52	287.89	70.5967	256.33	274.79	257.79	249.53	270.42	247.21	250.97	257.177	259.727	0.275413	0.274507	0.986922
24	M	0	89	0.641	159.2	42.4	16.7294	Femur neck fracture	1	0	Rt	0	2011-12-15			2013-12-30	2.0137	24.5	120.09	109.7	112.15	106.95	115.53	104.45	115.923	107.033	168.62	129.86	178.03	153.24	170.24	125.26	172.297	136.12	1.08306	0.672812	0.786316
25	F	1	80	0.533	145	40	19.025	Femur neck fracture	1	0	Lt	1	2010-05-03			2013-04-05	2.88219	35.0667	98.75	74.7	83.49	71.51	94.13	83.09	92.1233	76.4333	72.62	58.45	73.56	56.54	70.54	52.2	72.24	55.73	1.20528	1.27524	1.37149
26	F	1	73	0.628	149	49	22.0711	Femur neck fracture	1	0	Rt	0	2010-07-01			2013-07-12	2.98904	36.3667	71.68	58.48	69.87	60.99	72.01	61.25	71.1867	60.24	63.31	66.14	66.45	63.69	64.72	63.79	64.8267	64.54	1.18172	1.09811	0.933375
27	F	1	57	0.959	163.1	69.7	26.2014	Femur neck fracture	2	0	Rt	0	2010-09-20			2014-04-16	3.52329	42.8667	30.85	35.55	29.56	30.93	30.56	28.55	30.3233	31.6767	67.72	92.45	68.45	95.54	62.54	91.25	66.2367	93.08	0.957277	0.457803	0.340317
28	M	0	90	0.731	167	35.6	12.7649	Femur neck fracture	1	0	Rt	0	2010-09-27			2013-03-04	2.40274	29.2333	187.43	210.17	124.49	186.36	157.11	182.75	156.343	193.093	369.26	449.98	395.91	406.72	384.82	402.12	383.33	419.607	0.809678	0.407856	0.460177
29	F	1	41	0.789	164.4	58.4	21.6077	Femur neck fracture	2	0	Lt	1	2010-09-30			2013-06-18	2.67945	32.6	99.25	51.21	101.25	53.21	113.41	56.12	104.637	53.5133	76.14	74.55	78.51	76.54	77.51	74.56	77.3867	75.2167	1.95534	1.35213	0.711456
30	F	1	52	0.767	155	58	24.1415	Femur neck fracture	4	1	Rt	0	2010-11-08	2011-05-11	6.1	2013-03-11	2.30959	28.1	45.56	153.56	52.5	185.5	40.56	148.56	46.2067	162.54	168.62	126.65	168.54	135.56	175.45	135.56	170.87	132.59	0.284279	0.27042	1.22588
